# Supplementary material for: The Diagnostic Value of Mir-133a in ST Elevation and Non-ST Elevation Myocardial Infarction: A Meta-Analysis
Source: Cells. 2020 Mar 25;9(4):793. doi: 10.3390/cells9040793 (PMC7226415; doi:10.3390/cells9040793)
Supplement: Supplementary file 1 [file cells-09-00793-s001.zip]

Archive with 4 entries (3 files):
- cells-09-00793-s001 edited/
- cells-09-00793-s001 edited/Supplementary Figures S1-2 revised.docx
- cells-09-00793-s001 edited/Supplementary Table S4 - PRISMA 2009 checklist.doc
- cells-09-00793-s001 edited/Three Database Search Strategy Supplement.zip
